# Supplementary material for: ComK2 represses competence development for natural transformation in Staphylococcus aureus grown under strong oxygen limitation
Source: Commun Biol. 2025 Oct 2;8:1416. doi: 10.1038/s42003-025-08816-z (PMC12491500; doi:10.1038/s42003-025-08816-z)
Supplement: Supplementary file 3 — Supplementary Data 1 [file 42003_2025_8816_MOESM3_ESM.xlsx]

## Sheet: Fig 1a
	Oxygen (%)			Percentage of GFP-positive cells
Heures	1-O2	2-O2	3-O2	1-gfp	2-gfp	3-gfp	4-gfp
3	21	21.1	20.9	0	0	0	0
3.5	21.2	21.1	19.9	0	0	0	0
4	21.2	19.9	20.5	0	0	0	0
4.5	21.8	20	19.2	0	0	0	0
5	20.9	20.9	20.2	0	0	0	0
5.5	20.1	20.2	20.3	0	0	0	0
6	20	20.2	20.3	0	0	0	0
6.5	19	19.1	19.2	0	0	0	0
7	18.5	18.2	18.3	0	0	0	0
7.5	17.3	17.3	17.4	0	0	0	0
8	16.5	16.6	16.6	0	0	0	0
8.5	16	16	16.1	0	0	0	0
9	15	15	15.1	0	0	0	0
9.5	14.2	14.1	14	0	0	0	0
10	13.4	13.4	13.4	0	0	0	0
10.5	12.1	12.2	12.3	0	0	0	0
11	11.2	11.2	11.3	0	0	0	0
11.5	9.4	9.5	9.7	0	0	0	0
12	7.6	7.7	7.7	0	0	0.01	0
12.5	5.6	5.6	5.6	0	0	0	0
13	3.4	3.4	3.5	0	0	0	0.01
13.5	0.97	0.96	0.96	0	0	0.04	0.04
14	0.29	0.29	0.29	0	0	0.08	0.01
14.5	0.04	0.04	0.03	0	0	0.04	0.02
15	0.02	0.03	0.03	0.19	0.27	0.08	0.06
15.5	0	0	0.01	0.13	0.24	0.12	0.13
16	0	0	0	0.19	0.26	0.36	0.12
16.5	0	0	0	0.22	0.24	0.32	0.14
17	0	0	0	0.38	0.39	0.32	0.26
17.5	0	0	0	0.33	0.43	0.32	0.39
18	0	0	0	0.28	0.22	0.52	0.48
18.5	0	0	0	0.34	0.35	0.55	0.52
19	0	0	0	0.59	0.64	1.02	0.45
19.5	0	0	0	0.18	0.34	0.44	0.35
20	0	0	0	0.88	0.22	0.91	0.68
20.5	0	0	0	0.61	0.38	1.12	0.69
21	0	0	0	1.4	0.49	1.03	1.35
21.5	0	0	0	1.33	1.11	0.78	1.14
22	0	0	0	2.03	1.45	1.47	1.05
22.5	0	0	0	2.27	1.83	1.59	0.96
23	0	0	0	2.48	2.51	1.8	2.61
23.5	0	0	0	2.83	2.2	1.67	2.84
24	0	0	0	2.93	1.81	1.7	5.33
24.5	0	0	0	4.53	1.1	2.21	5.22
25	0	0	0	3.81	1.56	1.85	5.79
25.5	0	0	0	4.27	2.8	2.85	4.26
26	0	0	0	5.36	4.5	5.55	4.4
26.5	0	0	0	5.6	6.47	5.82	6.25
27	0	0	0	4.54	5.41	4.39	5.56
27.5	0	0	0	4.19	4.91	3.39	5.69
28	0	0	0	5.43	5.95	4.4	6.97

## Sheet: Fig 1b
		wt		∆sigH		∆K1		∆K2		∆sa2107		∆nreC
		1.1e-08		1e-10		1e-10		3.46e-06		1.2e-06		1.75e-06
		3.6e-07		1e-10		1e-10		4.17e-06		1.07e-06		3.57e-06
		1.34e-06		1e-10		1e-10		2.16e-06		1e-06		4.2e-07
		6.4e-08		1e-10		1e-10		1.42e-06		4.5e-06		1.41e-06
		1.36e-07						8e-07		4.6e-07		3.03e-06
		1.5e-08						2.3e-06		1.98e-06		3.03e-06
		1.3e-07						3.19e-06		1.2e-05		3.48e-06
		7e-08						2.6e-05		5.11e-06		3.37e-06
		9.8e-08						5.4e-06		2.5e-06		2.5e-06
		2e-07
		2e-08
		1.45e-08
	wt	∆sigH	∆K1	∆K2	∆sa2107	∆nreC
mean	2.04875e-07	1e-10	1e-10	5.43333e-06	3.31333e-06	2.50667e-06
SD	3.71296e-07	0	0	7.83915e-06	3.6319e-06	1.08976e-06

## Sheet: Fig 2a
		wt		∆sigH		∆K1		∆K2
		7.82		0.1		0.05		24.64
		3.75		0.15		0.08		21.94
		6.68		0.19		0.34		22.22
		8.46		0.09		0.17		17.92
		3.65						13.82
		3.22						12.57
		2.01						17.18
								10.83
								18.19
								39.72
mean		5.08429		0.1325		0.16		19.903
SD		2.5229		0.0464579		0.130384		8.24653

## Sheet: Fig 2b
		WT		∆sigH		∆K1		∆K2
		17.57		9.62		0.05		18.38
		16.52		11.82		0.25		13.98
		26.45		18.55		0.1		26.29
		20.93		16.7		0.28		18.13
mean		20.3675		14.1725		0.17		19.195
SD		4.46999		4.15573		0.11225		5.14243

## Sheet: Fig 3c
Clean Table with Mean Rh/ replicate
[ComK2] (nM)	Rh (nm)	(position in graph)	Standard deviation		Standard deviation (ordered)
0	1.96		0.0264575		0.0264575
	1.91				0.0233333
	1.92				0.0145297
15	1.98	15	0.0233333		0.0271484
	2.02667	15			0.0272845
	2.00333	15			0.0953939
31	1.99333	31	0.0145297		0.104899
	1.97	31			0.100388
	1.99667	31			0.0917928
62	2.08333	62	0.0271484
	2.09	62
	2.04	62
125	2.14667	125	0.0272845
	2.18333	125
	2.13	125
250	2.08667	250	0.0953939
	2.24667	250
	2.25667	250
500	2.20667	500	0.104899
	2.38667	500
	2.39	500
1000	2.29667	1000	0.100388
	2.49333	1000
	2.43	1000
2000	2.51	2000	0.0917928
	2.67667	2000
	2.66	2000

## Sheet: Fig 4
		WT		∆K2		∆SA2107		∆K2, ∆SA2107
		8.46		17.92		27.84		28.98
		3.65		13.82		23.39		23.77
		3.22		12.57		10.68		10.1
		2.01		17.18		15.78		12.68
		7.82		24.64
		3.75		21.94
		6.68		22.22
				10.83
				18.19
				39.72
mean		5.08429		19.903		19.4225		18.8825
SD		2.5229		8.24653		7.66582		8.97126

## Sheet: Fig 5a
		WT		∆srrA		∆nreC		∆airR
		7.82		6.51		29.03		3.58
		3.75		5.72		14.6		2.85
		6.68		4.61		13.7		3.46
		8.46		8.66		14.96
		3.65				32.22
		3.22
		2.01
mean		5.08429		6.375		20.902		3.29667
SD		2.5229		1.71111		8.95897		0.39145

## Sheet: Fig 5b
		WT		∆comK2		∆nreC		∆nreC, ∆comK2
		7.82		10.83		13.7		7.23
		3.75		18.19		14.96		17.24
		6.68		39.72		32.22		21.8
		8.46		24.64		29.03		27.31
		3.65		21.94		14.6
		3.22		22.22
		2.01		17.92
				13.82
				12.57
				17.18
mean		5.08429		19.903		20.902		18.395
SD		2.5229		8.24653		8.95897		8.50613
